# Supplementary material for: Exploring Molecular Heteroencoders with Latent Space Arithmetic: Atomic Descriptors and Molecular Operators
Source: Molecules. 2024 Aug 22;29(16):3969. doi: 10.3390/molecules29163969 (PMC11357237; doi:10.3390/molecules29163969)
Supplement: Supplementary file 1 [file molecules-29-03969-s001.zip]

Archive with 1 entries (1 files):
- molecules-3134905-supplementary.pdf
